# Supplementary material for: Fine-scale mapping of Schistosoma mansoni infections and infection intensities in sub-districts of Makenene in the Centre region of Cameroon
Source: PLoS Negl Trop Dis. 2022 Oct 13;16(10):e0010852. doi: 10.1371/journal.pntd.0010852 (PMC9595529; doi:10.1371/journal.pntd.0010852)
Supplement: S1 Table — (XLSX) [file pntd.0010852.s001.xlsx]

## Sheet: School geograpical coordinates
Geographical coordinates of schools
Code Ecole	Ecole	Latitude	Longitude
BPB1	Bilingual Primary school of Baloua 1	4,88287	10,78953
BPB2	Bilingual Primary school of Baloua 2	4,8827	10,7894
PSM1	Public School Makenene 1	4,88195	10,8079769
PSM2	Public School Makenene 2	4,88195	10,8079769
PSNn	Public School Nyokon	4,934444444	10,75583333
PSKN	Public School Kinding Njabi	4,917222222	10,72583333
PSKD	Public School Kinding Nde	4,956666667	10,73416667
PSMS	Public School Mock sud	4,890555556	10,78861111
PSC	Public School carriere	4,886111111	10,78611111
PSNp	Public School Ngokop	4,93	10,7966

## Sheet:  swimming points coordinates
Geographic coodinates of swimming points
Water point	Latitude	Longitude	altitude
river	4,874726667	10,81308833
river	5,038611111	10,88083333
river 1 ddp	4,880041667	10,80481667
river kasalafam	4,877656667	10,814695
river KEBATSE	4,957159	10,735147	769,227112
river Kinding Nde	5,069444444	10,76361111
river_precoire	4,871873333	10,81384667
EAU ACOTEMRNGASSA	4,891955	10,788758	740,895447
grande rivière sur la N4	4,875531667	10,813785
river	4,900493	10,773465	750,602478
river BALOUA	4,876739	10,787766	712,258179
river ABAT	4,882568	10,792666	698,497803
river BALOU2	4,881068	10,790808	694,778748
MOCK river	4,886404	10,783824	700,916748
MOCK river	4,8875	10,779542	724,562134
MOCK river	4,886636	10,782142	702,58136
river PEAUNYONSEGOKOP	4,886633	10,792871	706,279602

## Sheet: DHPNWP
Distance houses of infected children based on POC-CCA test to nearest water point
ident	Visual_score	water point	Distance to the water point
2287	3+	river ABAT	0.210556
2290	3+	river BALOU2	0.141987
2225	3+	MOCK river	0.430113
2238	3+	river ABAT	0.160278
2223	3+	river BALOU2	0.307098
2367	3+	MOCK river	0.430197
2382	3+	MOCK river	0.430719
2337	3+	MOCK river	0.415485
2365	3+	MOCK river	0.130895
2329	3+	MOCK river	0.415485
2335	3+	MOCK river	0.415485
2308	3+	MOCK river	0.162238
2328	3+	MOCK river	0.415485
2303	3+	MOCK river	0.483742
2304	3+	river close toMRNGASSA	0.38998
2295	3+	MOCK river	0.525083
2300	3+	river close toMRNGASSA	0.38998
2397	Trace	river BALOU2	0.125261
2353	Trace	MOCK river	0.626547
2360	Trace	river BALOU2	0.167431
2157	Trace	river BALOU2	0.339439
2323	Trace	MOCK	0.415485
2336	Trace	river close toMRNGASSA	0.38998
2315	Trace	MOCK river	0.351966
2320	Trace	MOCK river	0.351966
2305	Trace	river	0.30759
2309	Trace	MOCK river	0.351966
2292	Trace	river BALOU2	0.141987
2294	Trace	MOCK river	0.485284
2274	Trace	river ABAT	0.159729
2286	Trace	river ABAT	0.159729
2266	Trace	MOCK river	0.12244
2267	Trace	river ABAT	0.159729
2221	Trace	river BALOU2	0.311107
2224	Trace	river close toMRNGASSA	0.275774
2166	Trace	river	0.466551
2210	Trace	MOCK river	0.32149
2268	1+	river ABAT	0.159729
2384	1+	MOCK	0.351966
2230	1+	river ABAT	0.108474
2237	1+	river close toMRNGASSA	0.378226
2150	1+	MOCK river	0.228201
2276	2+	river	0.226938
2279	2+	MOCK river	0.351966
2317	2+	MOCK river	0.415485
2297	2+	MOCK river	0.351966
2302	2+	river	0.466551
2280	2+	MOCK river	0.12244
2293	2+	MOCK river	0.516409
2436	3+	river BALOU2	0.412698
2442	3+	river BALOU2	0.412698
2429	3+	MOCK river	0.1253
2432	3+	MOCK river	0.135233
3329	3+	river ABAT	0.0736455
3300	3+	MOCK river	0.172908
3322	3+	MOCK river	0.130895
3238	3+	river ABAT	0.10061
3241	3+	MOCK river	0.341146
3213	3+	MOCK river	0.082588
3233	3+	MOCK river	0.172908
3173	3+	river BALOU2	0.421774
3211	3+	river BALOU2	0.421774
3100	3+	river ABAT	0.10061
3145	3+	MOCK river	0.172908
2418	3+	river ABAT	0.210556
2421	3+	MOCK	0.159703
2405	3+	river BALOU2	0.421774
2411	3+	MOCK river	0.1253
3305	Trace	MOCK river	0.509156
3320	Trace	river ABAT	0.0732539
3170	Trace	MOCK river	0.531715
3250	Trace	river BALOU2	0.0509929
3091	Trace	river BALOU2	0.167431
3147	Trace	river BALOU2	0.141408
2412	Trace	MOCK river	0.341146
3265	1+	river ABAT	0.192829
3150	1+	river BALOU2	0.0509929
3172	1+	MOCK river	0.516409
3087	1+	MOCK river	0.130895
2415	1+	MOCK river	0.484615
2428	1+	MOCK river	0.1253
3243	2+	MOCK river	0.341146
3184	2+	MOCK river	0.135233
3221	2+	river BALOU2	0.167431
3125	2+	river ABAT	0.10061
3293	2+	MOCK river	0.484615
2422	2+	MOCK river	0.1253
2431	2+	river close toMRNGASSA	0.275774
2407	2+	river BALOU2	0.413001
2130	3+	river PeauNYONSEGOKOP	0.252852
2101	3+	MOCK river	0.082588
2109	3+	river ABAT	0.184543
2072	3+	MOCK river	0.470906
2091	3+	river ABAT	0.171824
2045	3+	MOCK river	0.176806
2060	3+	MOCK river	0.242403
2025	3+	river close toMRNGASSA	0.380558
2033	2+	MOCK river	0.223456
2020	3+	MOCK river	0.0483334
2021	3+	MOCK river	0.0596675
1941	3+	MOCK river	0.0759083
1942	3+	MOCK river	0.135233
1937	3+	MOCK river	0.470906
1940	3+	MOCK river	0.209955
1931	3+	river close toMRNGASSA	0.347058
1933	3+	river BALOU2	0.486697
1916	3+	MOCK river	0.147142
1917	3+	MOCK river	0.257417
1900	3+	MOCK river	0.126508
1901	3+	MOCK river	0.238415
1892	3+	river BALOU2	0.467329
1897	3+	river BALOU2	0.425611
1878	3+	MOCK river	0.244525
1888	3+	river BALOU2	0.30231
1875	3+	MOCK	0.470906
1877	3+	river BALOU2	0.261149
2006	3+	MOCK river	0.130895
2007	3+	MOCK river	0.2098
1992	3+	MOCK river	0.151275
2005	3+	MOCK river	0.0966679
1988	3+	river BALOU2	0.329789
1990	3+	MOCK river	0.221068
1983	3+	MOCK river	0.0596675
1987	3+	MOCK river	0.12244
1980	3+	MOCK river	0.0483334
1981	3+	MOCK river	0.470906
1967	3+	river BALOUA	0.407801
1968	3+	river BALOUA	0.407801
1963	3+	MOCK river	0.244525
1964	3+	MOCK river	0.135233
1946	3+	river BALOU2	0.459215
1953	3+	MOCK river	0.257417
2054	3+	river BALOU2	0.311536
1767	3+	river BALOU2	0.446586
1738	3+	river close toMRNGASSA	0.275774
1740	3+	MOCK river	0.221068
1873	3+	river BALOUA	0.587312
1874	3+	river BALOU2	0.193895
1851	3+	river ABAT	0.171824
1860	3+	MOCK river	0.0822526
1836	3+	MOCK river	0.147142
1839	3+	river BALOU2	0.30231
1831	3+	MOCK river	0.242403
1834	3+	MOCK river	0.151275
1828	3+	MOCK river	0.0759083
1830	3+	MOCK river	0.470906
1819	3+	river ABAT	0.143255
1825	3+	MOCK river	0.084813
1798	3+	MOCK river	0.11974
1815	3+	MOCK river	0.215812
1781	3+	MOCK river	0.0822526
1782	2+	MOCK river	0.129953
1854	Trace	MOCK river	0.147142
1809	Trace	MOCK river	0.238415
1850	Trace	MOCK river	0.585299
1806	Trace	MOCK river	0.215812
2089	Trace	MOCK river	0.585299
2067	Trace	MOCK river	0.470906
2078	Trace	river BALOU2	0.0630145
2059	Trace	river close toMRNGASSA	0.237249
2065	Trace	river BALOU2	0.251173
2044	Trace	MOCK river	0.278484
2055	Trace	MOCK river	0.44081
2017	Trace	river PeauNYONSEGOKOP	0.252852
2028	Trace	MOCK river	0.101363
2014	Trace	river BALOU2	0.467329
2015	Trace	river BALOU2	0.467329
1985	Trace	MOCK river	0.135233
2012	Trace	river BALOUA	0.571743
1966	Trace	MOCK	0.12244
1969	Trace	river BALOU2	0.0783093
1800	Trace	MOCK river	0.364534
1803	Trace	MOCK river	0.147142
1786	2+	MOCK river	0.485263
1794	Trace	MOCK river	0.364534
1762	Trace	river BALOU2	0.482112
1769	1+	MOCK river	0.238415
1759	Trace	river BALOU2	0.409814
1761	Trace	MOCK river	0.215812
1747	Trace	MOCK river	0.205216
1748	Trace	MOCK river	0.432103
1951	Trace	river BALOU2	0.208434
1961	Trace	MOCK river	0.364534
1948	Trace	MOCK river	0.364534
1950	Trace	MOCK river	0.215812
1938	Trace	river BALOU2	0.345153
1947	Trace	river BALOU2	0.339218
1898	Trace	river BALOU2	0.251173
1911	Trace	MOCK river	0.504636
1886	Trace	river BALOU2	0.339218
1891	Trace	MOCK river	0.190196
1862	Trace	river BALOU2	0.373803
1881	Trace	river BALOUA	0.0503544
1845	1+	river BALOU2	0.30231
1869	1+	river BALOU2	0.314002
1840	1+	river PeauNYONSEGOKOP	0.252852
1844	1+	river BALOU2	0.361463
1810	1+	river BALOU2	0.373803
1813	1+	MOCK river	0.278484
1797	1+	river BALOU2	0.251173
1807	1+	MOCK river	0.258066
1779	3+	MOCK river	0.0759083
1793	1+	MOCK river	0.466904
1749	1+	MOCK river	0.466904
1777	1+	MOCK river	0.238415
1742	1+	MOCK river	0
1745	1+	MOCK river	0.238415
2082	1+	MOCK river	0.585299
2023	1+	MOCK river	0.215812
2047	1+	MOCK river	0.199789
1960	1+	MOCK river	0.364534
2008	1+	MOCK river	0.0596675
1872	1+	river BALOUA	0.525867
1894	1+	MOCK river	0.244525
2132	2+	MOCK river	0.258066
2137	2+	MOCK river	0.396125
2121	2+	MOCK river	0.162238
2125	2+	river BALOU2	0.359768
2115	2+	MOCK river	0.173058
2116	Trace	MOCK river	0.173058
2110	2+	MOCK river	0.265875
2113	2+	river close toMRNGASSA	0.347058
2088	2+	river BALOU2	0.329789
2090	2+	MOCK river	0.403444
2084	2+	river BALOU2	0.270485
2087	2+	river BALOU2	0.490747
2079	2+	MOCK river	0.319725
2080	2+	river ABAT	0.0566591
1972	2+	river close toMRNGASSA	0.380558
1973	2+	river close toMRNGASSA	0.380558
1970	2+	MOCK river	0.508043
1971	2+	river close toMRNGASSA	0.275774
1962	2+	river BALOU2	0.123541
1965	2+	river PeauNYONSEGOKOP	0.252852
1945	2+	MOCK river	0.221068
1958	2+	river BALOU2	0.409217
1943	2+	MOCK river	0.209955
1944	2+	MOCK river	0.238415
1935	2+	river BALOU2	0.345153
1939	2+	river close toMRNGASSA	0.275774
1919	2+	MOCK river	0.257417
1927	2+	MOCK river	0.470906
1914	2+	MOCK river	0.129186
1915	2+	river BALOU2	0.122479
2068	2+	MOCK river	0.173058
2074	2+	river BALOU2	0.262355
2063	2+	MOCK river	0.489495
2064	2+	MOCK river	0.191502
2051	2+	MOCK river	0.353713
2056	2+	river close toMRNGASSA	0.347058
2029	2+	MOCK river	0.50271
2030	2+	river BALOU2	0.425611
2003	2+	MOCK river	0.353713
2022	2+	MOCK river	0.151275
1986	2+	MOCK river	0.0483334
1989	2+	MOCK river	0.221068
1976	2+	river close toMRNGASSA	0.388526
1984	2+	river close toMRNGASSA	0.388526
1974	2+	MOCK river	0.12244
1975	2+	MOCK river	0.12244
1853	2+	MOCK river	0.278484
1857	2+	river BALOU2	0.30231
1816	2+	MOCK river	0.215812
1820	2+	river ABAT	0.123831
1804	2+	MOCK river	0.238415
1811	2+	MOCK river	0.470906
1788	2+	river BALOU2	0.482112
1801	2+	river ABAT	0.215663
1784	Trace	river BALOU2	0.467329
1787	2+	MOCK river	0.238415
1753	2+	river BALOU2	0.446586
1783	2+	river ABAT	0.267453
1735	2+	MOCK river	0.466904
1737	2+	MOCK river	0.364534
1910	2+	MOCK river	0.238415
1913	2+	river BALOU2	0.122479
1908	2+	MOCK river	0.399869
1909	2+	MOCK river	0.584941
1906	2+	MOCK river	0.199789
1907	2+	river BALOUA	0.525867
1899	2+	river BALOU2	0.122479
1905	2+	MOCK river	0
1889	2+	river BALOUA	0.526652
1895	2+	river BALOU2	0.252239
1880	2+	MOCK river	0.294537
1884	2+	MOCK river	0.564622
1870	2+	MOCK river	0.147142
1876	2+	river BALOU2	0.30231
1858	2+	river BALOU2	0.507375
1859	2+	MOCK river	0.113288
1238	3+	river	5.03528
1311	Trace	river	5.07216
1302	Trace	river KEBATSE	4.92313
1310	Trace	river	4.54547
1224	Trace	river KEBATSE	5.04186
1227	Trace	river KEBATSE	4.89238
1211	Trace	river KEBATSE	4.91217
1218	Trace	river KEBATSE	4.38166
1136	1+	river	4.99431
1201	Trace	river KEBATSE	4.48573
1133	Trace	river KEBATSE	4.91953
1134	Trace	river	4.44004
1126	Trace	river KEBATSE	5.20519
1132	Trace	river KEBATSE	4.38166
1123	Trace	river KEBATSE	4.92459
1125	1+	river	5.10827
1107	Trace	river	5.16163
1121	1+	river KEBATSE	4.71381
1104	Trace	river	4.44004
1292	Trace	river KEBATSE	4.95299
1295	Trace	river	4.54547
1285	Trace	river KEBATSE	4.99835
1289	Trace	river KEBATSE	4.73137
1283	Trace	river KEBATSE	4.65358
1284	Trace	river KEBATSE	5.05022
1271	Trace	river	4.59601
1274	Trace	river KEBATSE	4.68839
1267	Trace	river	5.16285
1269	Trace	river KEBATSE	5.07765
1261	Trace	river KEBATSE	5.09222
1263	Trace	river	5.07216
1254	Trace	river KEBATSE	4.33872
1258	Trace	river KEBATSE	4.72927
1250	Trace	river KEBATSE	5.3374
1251	Trace	river KEBATSE	4.68944
1228	1+	river KEBATSE	4.67103
1239	1+	river KEBATSE	4.68839
1200	1+	river KEBATSE	0.583547
1209	1+	river KEBATSE	4.58334
1124	Trace	river KEBATSE	1.74925
1135	Trace	river KEBATSE	4.96354
1116	2+	river	5.16163
1307	1+	river KEBATSE	4.6245
1252	1+	river KEBATSE	5.10276
1279	1+	river KEBATSE	4.86523
1241	1+	river KEBATSE	5.09222
1249	1+	river KEBATSE	4.6245
1242	2+	river KEBATSE	4.86455
1234	2+	river KEBATSE	4.91728
1237	2+	river KEBATSE	5.06254
1112	Trace	river KEBATSE	5.12174
1047	Trace	river KEBATSE	0.33409
1036	Trace	river KEBATSE	0.363756
1043	1+	river KEBATSE	0.131654
1011	Trace	river KEBATSE	0.226888
1031	Trace	river KEBATSE	0.718405
1008	Trace	river KEBATSE	0.333279
1010	Trace	river KEBATSE	0.655865
1004	Trace	river KEBATSE	0.655865
1005	Trace	river KEBATSE	0.396783
994	Trace	river KEBATSE	0.294329
995	Trace	river KEBATSE	0.634192
978	Trace	river KEBATSE	0.282264
984	Trace	river KEBATSE	1.26725
955	Trace	river KEBATSE	0.721283
975	Trace	river KEBATSE	0.226888
1042	2+	river KEBATSE	0.33409
1026	1+	river KEBATSE	0.48955
1035	1+	river KEBATSE	0.682517
997	1+	river KEBATSE	0.235611
1001	1+	river KEBATSE	0.655865
985	1+	river KEBATSE	0.396556
991	1+	river KEBATSE	0.334228
1012	2+	river KEBATSE	0.540992
998	1+	river KEBATSE	0.582867
1006	2+	river KEBATSE	0.226888
969	2+	river KEBATSE	0.235611
2845	3+	river kasalafam	0.58594
3080	3+	river 1 ddp	0.569827
2824	3+	river 1 ddp	0.770014
2832	3+	river kasalafam	0.102991
2800	3+	river 1 ddp	0.763832
3077	Trace	river 1 ddp	0.458837
3081	Trace	river 1 ddp	0.0769366
3070	Trace	river kasalafam	0.166546
3072	Trace	river 1 ddp	0.544324
3051	Trace	river 1 ddp	0.372217
3060	Trace	river 1 ddp	0.176759
3040	Trace	river 1 ddp	0.603373
3050	Trace	river 1 ddp	0.421662
2819	Trace	river kasalafam	0.357076
2820	Trace	river_precoire	0.547476
2799	Trace	river kasalafam	0.613006
2814	Trace	river 1 ddp	0.583075
2796	Trace	river 1 ddp	0.601538
2798	Trace	river 1 ddp	0.56906
2768	Trace	river kasalafam	0.202566
2783	Trace	river kasalafam	0.202566
2750	Trace	river kasalafam	0.16385
2757	Trace	river 1 ddp	0.307504
2741	Trace	river 1 ddp	0.303089
2742	Trace	river 1 ddp	0.52407
2733	Trace	river kasalafam	0.16385
2735	Trace	river kasalafam	0.229457
2706	Trace	river 1 ddp	0.52407
2716	Trace	river 1 ddp	0.333048
3030	Trace	river 1 ddp	0.291277
3035	Trace	river kasalafam	0.613006
3015	Trace	river kasalafam	0.179104
3025	Trace	river kasalafam	0.102991
3002	Trace	river 1 ddp	0.421662
3005	Trace	river 1 ddp	0.512549
2858	Trace	river PeauNYONSEGOKOP	0.544033
3000	Trace	river_precoire	0.547476
2851	Trace	river 1 ddp	0.291277
2853	Trace	river 1 ddp	0.741182
2841	Trace	river kasalafam	0.16385
2848	Trace	river kasalafam	0.61645
2835	Trace	river 1 ddp	0.770014
2839	Trace	river 1 ddp	0.427309
2826	Trace	river 1 ddp	0.443973
2833	Trace	river 1 ddp	0.544297
2702	Trace	river_precoire	0.547476
2703	Trace	river 1 ddp	0.718881
2687	Trace	river 1 ddp	0.421662
2700	Trace	river kasalafam	0.318305
2681	Trace	river 1 ddp	0.61563
2685	Trace	river 1 ddp	0.61563
2667	Trace	river kasalafam	0.229457
2672	Trace	river 1 ddp	0.525707
2661	Trace	river 1 ddp	0.362636
2664	Trace	river 1 ddp	0.145876
2660	Trace	river 1 ddp	0.389488
2831	1+	river 1 ddp	0.303089
2834	1+	river kasalafam	0.0821163
2812	1+	river kasalafam	0.173654
2821	1+	river 1 ddp	0.601538
2714	1+	river 1 ddp	0.52407
2743	1+	river 1 ddp	0.331828
2704	1+	river 1 ddp	0.295995
3079	1+	river 1 ddp	0.563275
3047	1+	river 1 ddp	0.587105
3053	1+	river 1 ddp	0.714452
3018	1+	river kasalafam	0.179104
3028	1+	river kasalafam	0.295778
2838	1+	river 1 ddp	0.563275
3004	1+	river 1 ddp	0.303089
3068	2+	river kasalafam	0.577578
3055	2+	river kasalafam	0.58594
3062	2+	river 1 ddp	0.398325
3039	2+	river 1 ddp	0.519522
3042	2+	river 1 ddp	0.512549
2865	2+	river 1 ddp	0.427309
3011	2+	river kasalafam	0.357076
2860	2+	river 1 ddp	0.452693
2862	2+	river 1 ddp	0.409708
2842	2+	river 1 ddp	0.563275
2843	2+	river 1 ddp	0.592129
2840	2+	river 1 ddp	0.303089
2822	2+	river kasalafam	0.734489
2830	2+	river kasalafam	0.640277
2779	2+	river 1 ddp	0.583075
2593	3+	river 1 ddp	0.145876
2501	3+	river 1 ddp	0.409708
2522	3+	grande riviere sur la N4	0.161722
2499	3+	river_precoire	0.66855
2500	3+	river 1 ddp	0.409708
2472	3+	river kasalafam	0.537483
2489	3+	river 1 ddp	0.735259
2609	Trace	river 1 ddp	0.291277
2615	Trace	river 1 ddp	0.421662
2600	Trace	river ABAT	0.554967
2607	Trace	river 1 ddp	0.435082
2580	Trace	river 1 ddp	0.512549
2591	Trace	river 1 ddp	0.230025
2578	Trace	river 1 ddp	0.421662
2579	Trace	grande riviere sur la N4	0.177799
2575	Trace	river 1 ddp	0.558236
2576	Trace	river kasalafam	0.734489
2573	Trace	river 1 ddp	0.512549
2574	Trace	cour d'river _2575	0.0732294
2569	Trace	cour d'river _2575	0.223113
2572	Trace	river PeauNYONSEGOKOP	0.544033
2560	Trace	river 1 ddp	0.421662
2562	Trace	river PeauNYONSEGOKOP	0.544033
2648	Trace	river 1 ddp	0.151932
2630	Trace	river 1 ddp	0.550351
2643	Trace	river 1 ddp	0.35927
2617	Trace	river kasalafam	0.736192
2625	Trace	river 1 ddp	0.375396
2486	Trace	river 1 ddp	0.52407
2488	Trace	river PeauNYONSEGOKOP	0.264597
2471	Trace	river kasalafam	0.731114
2484	Trace	river 1 ddp	0.267181
2468	Trace	river 1 ddp	0.421662
2469	Trace	river kasalafam	0.879051
2463	Trace	river_precoire	0.559306
2467	Trace	river 1 ddp	0.303089
2455	Trace	river 1 ddp	0.544297
2462	Trace	river kasalafam	0.357076
2446	Trace	river_precoire	0.278495
2448	Trace	river kasalafam	0.173654
2539	Trace	river 1 ddp	0.303089
2541	Trace	river 1 ddp	0.435082
2530	Trace	river 1 ddp	0.421662
2537	Trace	river kasalafam	0.173654
2527	Trace	grande riviere sur la N4	0.169791
2529	Trace	river 1 ddp	0.295995
2518	Trace	grande riviere sur la N4	0.161722
2523	Trace	river kasalafam	0.6251
2516	Trace	river kasalafam	0.123186
2517	Trace	river_precoire	0.907714
2513	Trace	cour d'river _2575	0.186006
2514	Trace	river 1 ddp	0.295995
2502	Trace	river kasalafam	0.587994
2510	Trace	river kasalafam	0.6251
2495	Trace	river kasalafam	0.625608
2496	Trace	cour d'river _2575	0.154907
2599	1+	river_precoire	0.66855
2546	1+	river kasalafam	0.281111
2586	1+	river 1 ddp	0.303089
2506	1+	river 1 ddp	0.421662
2545	1+	river kasalafam	0.377272
2481	1+	river 1 ddp	0.694361
2487	1+	river 1 ddp	0.597603
2478	1+	river kasalafam	0.61645
2479	1+	river ABAT	0.554967
2452	1+	river 1 ddp	0.305806
2464	1+	river 1 ddp	0.641383
2555	2+	river kasalafam	0.6251
2512	2+	river kasalafam	0.161803
2542	2+	river 1 ddp	0.421662
2461	2+	river kasalafam	0.126986
2485	2+	river_precoire	0.561591
1402	2+	river close toMRNGASSA	1.84067
1415	2+	river close toMRNGASSA	1.84067
1398	2+	river	0.932122
1401	2+	river close toMRNGASSA	1.84067
1390	2+	river KEBATSE	5.14006
1392	2+	river	5.80331
1379	2+	river close toMRNGASSA	0.851332
1381	2+	MOCK	0.878744
1429	3+	river close toMRNGASSA	1.84067
1432	3+	river close toMRNGASSA	1.84067
1391	3+	river close toMRNGASSA	0.223587
1396	3+	river close toMRNGASSA	0.778941
1361	3+	river	0.807829
1378	3+	river close toMRNGASSA	0.768555
1359	3+	river close toMRNGASSA	0.765667
1382	Trace	river close toMRNGASSA	0.511262
1388	Trace	river close toMRNGASSA	0.851332
1377	Trace	river close toMRNGASSA	0.290772
1380	Trace	river close toMRNGASSA	0.778941
1367	Trace	river close toMRNGASSA	1.79541
1371	Trace	river kasalafam	16.1319
1362	Trace	river close toMRNGASSA	0.286845
1364	Trace	river close toMRNGASSA	0.570343
1355	Trace	river close toMRNGASSA	0.379699
1357	Trace	river close toMRNGASSA	0.278365
1351	Trace	river close toMRNGASSA	0.731538
1354	Trace	river close toMRNGASSA	0.887699
1350	Trace	river close toMRNGASSA	0.569551
1447	Trace	river close toMRNGASSA	0.161282
1434	Trace	river close toMRNGASSA	0.851332
1439	Trace	river close toMRNGASSA	0.970696
1428	Trace	river close toMRNGASSA	0.107042
1433	Trace	river PeauNYONSEGOKOP	0.185855
1422	Trace	river close toMRNGASSA	0.378954
1425	Trace	river close toMRNGASSA	0.12849
1407	Trace	river	0.205351
1413	Trace	river close toMRNGASSA	0.260699
1395	Trace	river close toMRNGASSA	0.308352
1405	Trace	river close toMRNGASSA	0.413356
1393	Trace	river PeauNYONSEGOKOP	0.398292
1394	Trace	river close toMRNGASSA	0.207139
1370	2+	river	0.932122
1440	2+	river close toMRNGASSA	0.861238
1427	2+	river close toMRNGASSA	0.223432
1436	2+	river	0.960837
1416	2+	river close toMRNGASSA	0.861238
1426	2+	river	0.932122
3748	3+	river PeauNYONSEGOKOP	0.125792
3760	3+	river close toMRNGASSA	0.187826
3728	3+	river PeauNYONSEGOKOP	0.09131
3745	3+	river PeauNYONSEGOKOP	0.169056
3716	3+	river ABAT	0.386361
3726	3+	river ABAT	0.304302
3681	3+	river ABAT	0.206152
3691	3+	river ABAT	0.206152
3659	3+	river PeauNYONSEGOKOP	0.748056
3676	3+	river	17.0479
3648	3+	river close toMRNGASSA	0.414542
3650	3+	river ABAT	0.0736455
3529	3+	river PeauNYONSEGOKOP	0.215939
3635	3+	river PeauNYONSEGOKOP	0.200079
3511	3+	river PeauNYONSEGOKOP	0.0910621
3527	3+	river PeauNYONSEGOKOP	0.208534
3503	3+	river close toMRNGASSA	0.488989
3504	3+	river PeauNYONSEGOKOP	0.676802
3468	3+	MOCK river	0.186561
3472	3+	river close toMRNGASSA	0.246386
3446	3+	river	17.0479
3737	Trace	river close toMRNGASSA	0.513109
3732	Trace	river PeauNYONSEGOKOP	0.350257
3735	Trace	river PeauNYONSEGOKOP	0.635422
3712	Trace	river close toMRNGASSA	0.410854
3733	2+	river close toMRNGASSA	0.18644
3673	Trace	river close toMRNGASSA	0.394285
3711	Trace	river close toMRNGASSA	0.440561
3661	Trace	river PeauNYONSEGOKOP	0.748056
3664	Trace	river close toMRNGASSA	0.489775
3607	Trace	river close toMRNGASSA	0.429654
3609	Trace	river PeauNYONSEGOKOP	0.181128
3584	Trace	river PeauNYONSEGOKOP	0.545568
3601	Trace	river PeauNYONSEGOKOP	0.200079
3573	Trace	river PeauNYONSEGOKOP	0.141503
3579	2+	river	4.76534
3744	Trace	MOCK	0.385822
3558	Trace	river PeauNYONSEGOKOP	0.320241
3406	Trace	river PeauNYONSEGOKOP	0.583825
3411	Trace	river close toMRNGASSA	0.246386
3550	Trace	MOCK river	0.186561
3551	Trace	river PeauNYONSEGOKOP	0.0497663
3514	Trace	river PeauNYONSEGOKOP	0.236541
3538	Trace	river PeauNYONSEGOKOP	0.468429
3500	Trace	river kasalafam	18.1227
3505	Trace	river PeauNYONSEGOKOP	0.0618319
3495	Trace	river close toMRNGASSA	0.414746
3497	Trace	river kasalafam	18.1227
3488	Trace	river PeauNYONSEGOKOP	0.354857
3491	Trace	river PeauNYONSEGOKOP	0.635554
3476	Trace	river close toMRNGASSA	0.394285
3481	Trace	river PeauNYONSEGOKOP	0.0566008
3461	Trace	river close toMRNGASSA	0.498825
3469	Trace	river PeauNYONSEGOKOP	0.0336783
3454	Trace	river close toMRNGASSA	0.489775
3456	Trace	river	3.86457
3546	1+	river PeauNYONSEGOKOP	0.748056
3575	1+	river ABAT	0.304302
3440	1+	river	17.0479
3460	1+	river	15.6883
3432	1+	river close toMRNGASSA	0.4958
3437	1+	river close toMRNGASSA	0.479189
3409	1+	river PeauNYONSEGOKOP	0.141503
3758	1+	river close toMRNGASSA	0.246386
3708	1+	river PeauNYONSEGOKOP	0.134191
3719	1+	river PeauNYONSEGOKOP	0.367231
3672	1+	river PeauNYONSEGOKOP	0.244026
3696	1+	river close toMRNGASSA	0.246386
3591	1+	river BALOU2	0.149224
3739	2+	river PeauNYONSEGOKOP	0.141503
3759	2+	river BALOU2	0.149224
3729	2+	river close toMRNGASSA	0.246386
3709	2+	river PeauNYONSEGOKOP	0.169056
3717	2+	river close toMRNGASSA	0.246386
3516	2+	river PeauNYONSEGOKOP	0.230701
3518	2+	river close toMRNGASSA	4.0642
3490	2+	river PeauNYONSEGOKOP	0.127785
3501	2+	river PeauNYONSEGOKOP	0.428456
3487	2+	river PeauNYONSEGOKOP	0.0910621
3490	2+	river PeauNYONSEGOKOP	0.127785
3451	2+	river PeauNYONSEGOKOP	0.17943
3477	2+	river PeauNYONSEGOKOP	0.635554
3435	2+	river ABAT	0.211399
1631	Trace	river	3.64618
1637	Trace	river KEBATSE	3.76483
1622	Trace	river	2.28891
1626	Trace	river KEBATSE	1.76788
1617	Trace	river KEBATSE	1.76788
1619	Trace	river KEBATSE	3.76228
1558	Trace	river KEBATSE	3.69864
1607	Trace	river KEBATSE	3.76396
1551	Trace	river KEBATSE	3.6693
1556	Trace	river	3.70227
1545	Trace	river	3.70227
1549	Trace	river KEBATSE	1.6563
1526	Trace	river KEBATSE	3.72101
1531	Trace	river KEBATSE	3.48773
1506	Trace	river KEBATSE	3.32871
1515	Trace	river KEBATSE	3.72101
1702	Trace	river	3.64618
1705	Trace	river KEBATSE	3.6666
1700	Trace	river	3.75886
1701	Trace	river	2.32101
1696	Trace	river KEBATSE	3.36924
1697	Trace	river KEBATSE	2.97205
1687	Trace	river KEBATSE	3.49136
1688	Trace	river KEBATSE	3.26671
1677	Trace	river KEBATSE	3.56217
1686	Trace	river KEBATSE	2.93521
1653	Trace	river KEBATSE	3.32871
1675	Trace	river KEBATSE	3.61007
1650	Trace	river KEBATSE	3.09551
1651	Trace	river KEBATSE	3.62595
1643	Trace	river	2.10586
1647	Trace	river	3.48186
1503	Trace	river KEBATSE	3.7382
1505	Trace	river	3.75398
1502	Trace	river KEBATSE	3.09551
1730	Trace	river KEBATSE	3.63934
1732	Trace	river KEBATSE	1.76788
1713	Trace	river KEBATSE	3.68073
1727	Trace	river KEBATSE	3.22088
1709	Trace	river KEBATSE	2.72189
1710	Trace	river KEBATSE	1.76788
1721	1+	river KEBATSE	1.9542
1728	1+	river KEBATSE	3.29601
1717	1+	river KEBATSE	3.09551
1718	1+	river KEBATSE	3.17705
1694	1+	river KEBATSE	3.76461
1712	1+	river	3.75886
1667	1+	river KEBATSE	3.79992
1669	1+	river KEBATSE	3.29601
1648	1+	river KEBATSE	3.09551
1652	1+	river KEBATSE	3.14037
1568	1+	river KEBATSE	3.62127
1642	1+	river	3.70227
1537	1+	river KEBATSE	3.63934
1640	2+	river KEBATSE	3.08332
1689	2+	river KEBATSE	3.76706
1623	2+	river	3.71217
1634	2+	river	3.59827
1562	2+	river KEBATSE	3.02695
2167	2+	river close toMRNGASSA	0.214768
1743	3+	river	0.318677
1762	Trace	river PeauNYONSEGOKOP	0.706698
1768	Trace	river ABAT	0.275324
1672	Trace	river KEBATSE	3.7436
1760	Trace	river close toMRNGASSA	0.00129479
1576	Trace	river KEBATSE	3.73507
1661	Trace	river KEBATSE	3.74372
1552	Trace	river KEBATSE	3.73474
1575	Trace	river KEBATSE	3.73495
1538	Trace	river KEBATSE	3.72971
1546	Trace	river KEBATSE	3.73293
1663	Trace	river KEBATSE	3.71084
1530	Trace	river KEBATSE	3.71084
1507	Trace	river KEBATSE	3.64002
1516	Trace	river	3.4857
1789	Trace	river ABAT	0.231795
1848	Trace	river close toMRNGASSA	0.330721
1528	1+	river	3.08349
1842	3+	MOCK river	0.364534
2144	2+	river close toMRNGASSA	0.21526
1887	2+	river close toMRNGASSA	0.495011
2141	2+	MOCK	0.12244
1837	2+	river close toMRNGASSA	0.275774

## Sheet: DHKNWP
Distance houses of infected children based onKK test to nearest water point
ident	KK results	Infection intensity	water point	Distance to the water point
1931	6264	high	river close to MRNGASSA	0.347058
1983	3744	high	MOCK	0.0596675
1968	3600	high	river BALOUA	0.407801
1839	3264	high	river BALOU2	0.30231
1860	2160	high	MOCK river	0.0822526
2432	2016	high	MOCK	0.135233
1828	1512	high	MOCK river	0.0759083
1815	1464	high	MOCK	0.215812
1779	1104	high	MOCK river	0.0759083
2382	1056	high	MOCK	0.430719
3211	960	high	river BALOU2	0.421774
2091	888	high	river ABAT	0.171824
1892	888	high	river BALOU2	0.467329
1976	816	high	river close to MRNGASSA	0.388526
2365	768	high	MOCK river	0.130895
2060	744	high	MOCK	0.242403
2101	720	high	MOCK	0.082588
2436	696	high	river BALOU2	0.412698
2006	648	high	MOCK river	0.130895
3100	648	high	river ABAT	0.10061
2225	648	high	MOCK	0.430113
2007	576	high	MOCK	0.2098
1917	504	high	MOCK river	0.257417
2421	456	high	MOCK	0.159703
1933	456	high	river BALOU2	0.486697
3080	408	high	river 1 ddp	0.569827
2223	408	high	river BALOU2	0.307098
3233	312	Moderate	MOCK river	0.172908
2238	288	Moderate	river ABAT	0.160278
1878	288	Moderate	MOCK	0.244525
1809	264	Moderate	MOCK	0.238415
1953	240	Moderate	MOCK river	0.257417
3047	240	Moderate	river 1 ddp	0.587105
1971	216	Moderate	river close to MRNGASSA	0.275774
1873	216	Moderate	river BALOUA	0.587312
1786	216	Moderate	MOCK	0.485263
1913	192	Moderate	river BALOU2	0.122479
1900	192	Moderate	MOCK river	0.126508
2329	168	Moderate	MOCK	0.415485
1830	168	Moderate	MOCK	0.470906
2335	168	Moderate	MOCK	0.415485
1980	144	Moderate	MOCK	0.0483334
1942	144	Moderate	MOCK	0.135233
1819	144	Moderate	river ABAT	0.143255
2481	120	Moderate	river 1 ddp	0.694361
2115	120	Moderate	MOCK	0.173058
1964	120	Moderate	MOCK	0.135233
1941	120	Moderate	MOCK river	0.0759083
3490	120	Moderate	river PeauNYONSEGOKOP	0.127785
2087	96	Light	river BALOU2	0.490747
1990	96	Light	MOCK river	0.221068
1987	96	Light	MOCK	0.12244
1937	96	Light	MOCK	0.470906
1804	96	Light	MOCK	0.238415
2080	72	Light	river ABAT	0.0566591
1915	72	Light	river BALOU2	0.122479
1834	72	Light	MOCK	0.151275
3760	72	Light	river close to MRNGASSA	0.187826
3748	72	Light	river Peau NYONSEGOKOP	0.125792
2125	72	Light	river BALOU2	0.359768
2489	48	Light	river 1 ddp	0.735259
2407	48	Light	river BALOU2	0.413001
2030	48	Light	river BALOU2	0.425611
1831	48	Light	MOCK	0.242403
1788	48	Light	river BALOU2	0.482112
1836	24	Light	MOCK	0.147142
1811	24	Light	MOCK	0.470906
1807	24	Light	MOCK	0.258066
1767	24	Light	river BALOU2	0.446586
2832	24	Light	river kasalafam	0.102991
2541	24	Light	river 1 ddp	0.435082
2501	24	Light	river 1 ddp	0.409708
2478	24	Light	river kasalafam	0.61645
3030	24	Light	river 1 ddp	0.291277
2855	24	Light	river 1 ddp	0.291277
2839	24	Light	river 1 ddp	0.427309
2838	24	Light	river 1 ddp	0.563275
2051	24	Light	MOCK	0.353713
1927	24	Light	MOCK	0.470906
1870	24	Light	MOCK	0.147142
1858	24	Light	river BALOU2	0.507375
2431	24	Light	river close to MRNGASSA	0.275774
2367	24	Light	MOCK	0.430197
2328	24	Light	MOCK	0.415485
2079	24	Light	MOCK	0.319725
3648	24	Light	river close to MRNGASSA	0.414542
3487	24	Light	river PeauNYONSEGOKOP	0.0910621
3265	24	Light	river ABAT	0.192829
3053	24	Light	river 1 ddp	0.714452
3729	24	Light	river close to MRNGASSA	0.246386
3726	24	Light	river ABAT	0.304302
3673	24	Light	river close to MRNGASSA	0.394285
